# Supplementary material for: Expression Analysis of miR-519a-3p and miR-379-5p in Colorectal Cancer Patients: A Combined Experimental and Bioinformatic Approach
Source: Diagnostics (Basel). 2025 Aug 13;15(16):2023. doi: 10.3390/diagnostics15162023 (PMC12386024; doi:10.3390/diagnostics15162023)
Supplement: Supplementary file 1 [file diagnostics-15-02023-s001.zip]

Archive with 1 entries (1 files):
- diagnostics-3745259-supplementary.pdf
